# Supplementary material for: Neutrophil-to-Lymphocyte Ratio, Systemic Immune-Inflammation Index, and HALP Score as Predictors of Mortality in Acute Respiratory Distress Syndrome
Source: J Clin Med. 2026 Jun 4;15(11):4344. doi: 10.3390/jcm15114344 (PMC13258175; doi:10.3390/jcm15114344)
Supplement: Supplementary file 1 [file jcm-15-04344-s001.zip]

Archive with 1 entries (1 files):
- jcm-4307166-supplementary.pdf
